# Supplementary material for: Nanopore sequencing enables combined detection of USP7 variants and a known Hao-Fountain syndrome episignature
Source: Front Genet. 2026 Jan 5;16:1730165. doi: 10.3389/fgene.2025.1730165 (PMC12812390; doi:10.3389/fgene.2025.1730165)
Supplement: Supplementary file 2 [file Table1.xlsx]

## Sheet: Supplementary Table 1
	N_NC1	NC_1	NC_2	NC_2	N_NC3	NC_3	NC_4	NC_4	N_NC6	NC_6	N_NC7	NC_7		N_USP7_1	USP7_1	N_USP7_2	USP7_2	N_USP7_3	USP7_3	USP7_4	USP7_4	N_USP7_5	USP7_5	N_USP7_6	USP7_6
Platform	Nanopore	EPIC	Nanopore	EPIC	Nanopore	EPIC	Nanopore	EPIC	Nanopore	EPIC	Nanopore	EPIC		Nanopore	EPIC	Nanopore	EPIC	Nanopore	EPIC	Nanopore	EPIC	Nanopore	EPIC	Nanopore	EPIC
Condition	control	control	control	control	control	control	control	control	control	control	control	control		USP7	USP7	USP7	USP7	USP7	USP7	USP7	USP7	USP7	USP7	USP7	USP7
cg00064733	0.1818	0.2654	NA	0.023731	0	0.136539	NA	0.073437	0	0.078514	0.1875	0.261064		0.0256	0.163129	0.1	0.036329	0.0645	0.099073	NA	0.142694	0.2432	0.234458	0.1818	0.214157
cg00123104	0.1	0.451604	NA	0.317869	0.1667	0.410654	NA	0.396677	0.2	0.327852	0.1818	0.502448		0.25	0.429782	0.1923	0.377275	0.2069	0.450763	NA	0.483781	0.2333	0.532651	0.1111	0.46906
cg00213052	0.037	0.233655	NA	0.186807	0.2222	0.175679	NA	0.163114	0.2381	0.189901	0.0588	0.234119		0.3333	0.404727	0.2759	0.384364	0.0698	0.267898	NA	0.311022	0.1707	0.310835	0.1944	0.281444
cg00223593	0.2	0.271971	NA	0.286116	0.4	0.380167	NA	0.376932	0.4762	0.392355	0.3478	0.389891		0.3438	0.381771	0.3182	0.384933	0.4444	0.39877	NA	0.387443	0.5455	0.51314	0.4444	0.440459
cg00224202	0.1667	0.287157	NA	0.296752	0.125	0.228265	NA	0.261649	0.4667	0.311304	0.2222	0.235752		0.25	0.382343	0.2273	0.379716	0.2286	0.321094	NA	0.344919	0.3667	0.398839	0.0303	0.28627
cg00273449	0.1667	0.35122	NA	0.333697	0.2	0.393149	NA	0.397901	0.3529	0.324447	0.3	0.408508		0.4167	0.362934	0.2632	0.344783	0.2857	0.347391	NA	0.365178	0.2941	0.341721	0.3214	0.40898
cg00730441	0.7692	0.783296	NA	0.847675	0.8889	0.834426	NA	0.759246	0.9	0.82729	0.9412	0.742612		0.8529	0.790821	0.7941	0.663961	0.9722	0.781193	NA	0.776772	0.8182	0.673516	0.7826	0.683103
cg00752195	0	0.299684	NA	0.264467	0	0.249571	NA	0.264059	0.0833	0.205626	0	0.334358		0.2941	0.250482	0.2381	0.302489	0.2174	0.281422	NA	0.294451	0.2632	0.300077	0.3793	0.291943
cg00767010	0	0.049118	NA	0.063234	0	0.098544	NA	0.064171	0	0.066101	0	0.115184		0.2381	0.167452	0.1429	0.108098	0.2759	0.094138	NA	0.077557	0.4118	0.186739	0	0.072641
cg00910067	0	0.192049	NA	0.192661	0	0.153627	NA	0.153531	0.1304	0.192533	0.0952	0.207749		0.1667	0.165133	0.2105	0.195909	0.2	0.219595	NA	0.180125	0.1875	0.220937	0.3077	0.277213
cg00967884	0.0968	0.224942	NA	0.173302	0.0909	0.227222	NA	0.196587	0.2143	0.203849	0.3448	0.357326		0.3056	0.284925	0.2941	0.294565	0.1071	0.205615	NA	0.263331	0.2632	0.342764	0.3939	0.368104
cg00979931	0.5455	0.549966	NA	0.49944	0.875	0.59027	NA	0.522962	0.7727	0.653897	0.4762	0.54564		0.6	0.597491	0.6818	0.588087	0.7234	0.612945	NA	0.675235	0.7097	0.570343	0.6429	0.607901
cg01178624	0.75	0.743154	NA	0.71668	0.7143	0.840492	NA	0.900517	0.7586	0.874911	0.7222	0.834996		0.8222	0.935468	0.75	0.910025	0.9286	0.941424	NA	0.931818	0.9355	0.938639	0.8627	0.942251
cg01295399	0.25	0.485761	NA	0.413429	0	0.486176	NA	0.479546	0.2857	0.437834	0.1304	0.518849		0.3654	0.493202	0.1667	0.444605	0.1961	0.447602	NA	0.569233	0.375	0.546182	0.425	0.536707
cg01446894	0.3889	0.553688	NA	0.478421	0.4444	0.499141	NA	0.442593	0.5385	0.555596	0.5333	0.538957		0.6216	0.494586	0.4667	0.478315	0.7188	0.538551	NA	0.612288	0.6786	0.631857	0.7	0.546092
cg01530202	0.3333	0.416382	NA	0.377341	0.2	0.39756	NA	0.485322	0.2609	0.43725	0.4615	0.385885		0.5294	0.480744	0.625	0.533079	0.625	0.50738	NA	0.543276	0.6087	0.532173	0.36	0.505854
cg01672129	0.1429	0.28876	NA	0.279586	0.375	0.327225	NA	0.327382	0.0769	0.27185	0.1765	0.283153		0.3889	0.414525	0.4	0.330643	0.2368	0.340321	NA	0.40189	0.3182	0.418969	0.303	0.436755
cg01681525	0.5	0.503833	NA	0.599525	0.375	0.417774	NA	0.4531	0.7059	0.513793	0.5714	0.458287		0.6333	0.549587	0.7	0.632249	0.6667	0.619359	NA	0.662078	0.75	0.676681	0.6486	0.606292
cg02223330	0.1154	0.226001	NA	0.151422	0.0833	0.16063	NA	0.206536	0.125	0.174546	0.0769	0.279204		0.2162	0.21371	0.25	0.16386	0.1739	0.180228	NA	0.234561	0.186	0.246809	0.275	0.273313
cg02246426	0	0.238491	NA	0.176638	0.4	0.332523	NA	0.195622	0.0417	0.248988	0.1905	0.437876		0.1154	0.294716	0.1071	0.302247	0.1282	0.263572	NA	0.45804	0.1333	0.255911	0.4062	0.346894
cg02381539	0	0.135189	NA	0.116877	0.0714	0.1459	NA	0.137751	0	0.110217	0.0556	0.238379		0.075	0.150772	0.0909	0.109955	0.0435	0.122729	NA	0.129303	0.1	0.163818	0.0926	0.201167
cg02519751	0.1667	0.110175	NA	0.11206	0.4	0.173447	NA	0.208876	0.25	0.110274	0	0.317887		0.069	0.102195	0.0769	0.078101	0.2258	0.091728	NA	0.136696	0.0417	0.176414	0.0769	0.097902
cg02655630	0.3043	0.346339	NA	0.281305	0.125	0.316192	NA	0.30791	0.5	0.367975	0.3158	0.420306		0.1951	0.299808	0.1778	0.350689	0.1351	0.312474	NA	0.328135	0.1786	0.378174	0.1818	0.323765
cg02725398	0.3333	0.307494	NA	0.204147	0.25	0.372159	NA	0.322163	0.5294	0.365419	0.25	0.183656		0.5882	0.462564	0.2727	0.36974	0.3846	0.323961	NA	0.517554	0.5517	0.477424	0.76	0.500833
cg03278643	0	0.415821	NA	0.395676	0.3	0.383144	NA	0.391942	0.4706	0.408824	0.2105	0.348193		0.3611	0.487835	0.3462	0.451949	0.3488	0.451116	NA	0.540975	0.4194	0.490768	0.4516	0.501939
cg03307910	0.1579	0.251375	NA	0.196935	0.1538	0.217813	NA	0.19381	0.1429	0.186311	0.1818	0.197843		0.1136	0.257597	0.1923	0.31141	0.16	0.256383	NA	0.270477	0.4231	0.344259	0.2258	0.311721
cg03473127	0.5714	0.538806	NA	0.534749	1	0.552715	NA	0.541578	0.7333	0.605114	0.6522	0.611956		0.6944	0.583354	0.7568	0.626252	0.7674	0.645947	NA	0.688712	0.8293	0.684277	0.5556	0.57486
cg03530364	0.2917	0.363652	NA	0.359025	0.4545	0.368695	NA	0.367453	0.2667	0.337038	0.3462	0.347251		0.2759	0.39076	0.2222	0.386391	0.2683	0.398506	NA	0.453357	0.4242	0.477656	0.3929	0.446514
cg03871267	0.65	0.62993	NA	0.64752	0.5714	0.674205	NA	0.699297	0.7391	0.713315	0.5238	0.692374		0.9062	0.776749	0.8	0.76616	0.7727	0.748015	NA	0.822807	0.9524	0.832849	0.9355	0.859691
cg04200224	0.4375	0.333815	NA	0.267022	0.4	0.318285	NA	0.373858	0.3333	0.315065	0.3	0.44787		0.381	0.359819	0.3333	0.235006	0.44	0.220025	NA	0.281526	0.2857	0.42355	0.375	0.50261
cg04217706	0.1111	0.265246	NA	0.193233	0.0769	0.218372	NA	0.230377	0.1429	0.183578	0.1481	0.27335		0.2059	0.267119	0.1667	0.227001	0.2647	0.278325	NA	0.317127	0.1818	0.379284	0.1714	0.299609
cg04293259	0	0.091482	NA	0.080325	0.1667	0.095035	NA	0.120837	0.0556	0.117805	0.0526	0.118685		0.1724	0.159002	0.0417	0.157996	0.0667	0.173433	NA	0.27352	0.3636	0.301538	0.0417	0.171
cg04428163	0.2857	0.400311	NA	0.32159	0.1111	0.335937	NA	0.420761	0.3333	0.411427	0.1333	0.256603		0.4688	0.485169	0.3333	0.368738	0.4516	0.460181	NA	0.561637	0.4783	0.438189	0.4634	0.496153
cg04505045	0.4	0.379687	NA	0.338183	0	0.437278	NA	0.380976	0.1333	0.384404	0.3913	0.351457		0.4483	0.441787	0.4286	0.421541	0.3103	0.349046	NA	0.417744	0.2857	0.452745	0.32	0.429733
cg04645039	0.85	0.708654	NA	0.70216	1	0.737153	NA	0.747693	0.8571	0.657046	0.9091	0.575964		0.8235	0.742229	0.9714	0.816384	0.9697	0.810483	NA	0.745017	0.9714	0.751771	0.9394	0.800795
cg04837071	0.2222	0.330992	NA	0.309699	0.5	0.285036	NA	0.33031	0.4286	0.304492	0.4	0.396369		0.4444	0.330107	0.2941	0.374528	0.4783	0.361587	NA	0.40336	0.3077	0.471027	0.8333	0.552489
cg04890851	0.2857	0.3824	NA	0.235517	0.1429	0.28355	NA	0.284868	0.2941	0.269311	0.2857	0.317371		0.1579	0.228668	0.2414	0.264333	0.2821	0.324628	NA	0.336023	0.2069	0.392909	0.28	0.289313
cg04988514	0.2778	0.253185	NA	0.264	0.2	0.265025	NA	0.342391	0.5455	0.443179	0.3333	0.362629		0.5625	0.412343	0.2	0.301773	0.7407	0.364547	NA	0.435038	0.7857	0.572413	0.5556	0.409503
cg05499178	0.4	0.679964	NA	0.725132	0.875	0.712085	NA	0.696463	0.5333	0.7022	0.7333	0.692244		0.8667	0.835177	1	0.791791	0.8667	0.772281	NA	0.871245	0.8438	0.756961	0.9024	0.837635
cg05550893	0.3333	0.541243	NA	0.445695	0.5714	0.515511	NA	0.490405	0.7273	0.535404	0.3182	0.450068		0.8333	0.575372	0.6923	0.623255	0.6875	0.59301	NA	0.595793	0.7812	0.592315	0.6	0.581151
cg05846166	0	0.120534	NA	0.110295	0.1429	0.157761	NA	0.171066	0.375	0.177654	0.1429	0.164812		0.1163	0.351148	0.1795	0.199008	0.0408	0.27302	NA	0.268794	0.0882	0.215998	0.1579	0.310282
cg06015218	0.0625	0.132882	NA	0.12465	0	0.097998	NA	0.104321	0.0385	0.120576	0.1333	0.148349		0.2812	0.140397	0.129	0.171775	0.0196	0.151197	NA	0.143251	0.2059	0.287573	0.1034	0.139562
cg06247406	0.0455	0.219793	NA	0.130907	0	0.18809	NA	0.167364	0.2222	0.150125	0.1935	0.248269		0.0811	0.166572	0.1667	0.180388	0.2069	0.21582	NA	0.256497	0.24	0.257837	0.1935	0.254895
cg06575035	0.5417	0.556649	NA	0.531335	0.4286	0.556966	NA	0.566907	0.1111	0.597373	0.5714	0.559682		0.6596	0.527021	0.697	0.618929	0.5	0.540653	NA	0.601624	0.6286	0.511052	0.5319	0.615098
cg06581459	0.5882	0.585901	NA	0.617815	0.9091	0.589299	NA	0.528862	0.5882	0.615454	0.64	0.481408		0.4359	0.508643	0.3448	0.5119	0.1944	0.419294	NA	0.502704	0.225	0.464987	0.5333	0.427058
cg06743552	0.4	0.419047	NA	0.357352	0.2222	0.344933	NA	0.47837	0.1333	0.385701	0.1724	0.370922		0.3438	0.450025	0.359	0.434114	0.225	0.417174	NA	0.454815	0.3077	0.434756	0.5556	0.459322
cg06792065	0.0769	0.089686	NA	0.085347	0	0.105943	NA	0.116133	0	0.077698	0.1429	0.170185		0.0769	0.176642	0.1176	0.136129	0	0.107401	NA	0.142354	0.1481	0.227686	0.12	0.144094
cg06830044	0	0.343145	NA	0.317077	0	0.229128	NA	0.337285	0.25	0.255017	0.25	0.264641		0.2857	0.283709	0.4545	0.312009	0.3158	0.287429	NA	0.347186	0.1765	0.347519	0.2	0.325202
cg06889481	0.0476	0.113879	NA	0.116015	0	0.08527	NA	0.118601	0	0.075277	0.0667	0.108559		0.2917	0.149592	0	0.164137	0.0952	0.205913	NA	0.19452	0.125	0.169689	0.0556	0.137997
cg06895767	0.7619	0.544625	NA	0.46929	0.5385	0.516541	NA	0.559747	0.45	0.476526	0.5517	0.531577		0.3953	0.487459	0.4333	0.55269	0.4043	0.460753	NA	0.502957	0.5143	0.534786	0.7368	0.581813
cg06958145	0.1111	0.063278	NA	0.063399	0	0.037955	NA	0.054077	0	0.118657	0.0909	0.036733		0.1379	0.184593	0.1562	0.258639	0.1304	0.187752	NA	0.331168	0.1463	0.302747	0.1379	0.231688
cg07766263	0.4706	0.499611	NA	0.396204	0.5455	0.484197	NA	0.456456	0.3684	0.434398	0.4286	0.568123		0.25	0.429954	0.3103	0.442423	0.2571	0.470558	NA	0.493735	0.5366	0.569669	0.4348	0.463693
cg08093099	0.1154	0.124351	NA	0.119744	0.25	0.162411	NA	0.155935	0.1579	0.239363	0.0667	0.191148		0.28	0.291008	0.1481	0.231061	0.1395	0.258689	NA	0.218669	0.1333	0.206034	0.303	0.290889
cg08126590	0	0.035927	NA	0.016129	0	0.028054	NA	0.032228	0	0.03173	0.0909	0.070026		0.025	0.027493	0.0312	0.088909	0.0566	0.052544	NA	0.084639	0.069	0.077699	0.0345	0.086309
cg08293528	0.25	0.376431	NA	0.302996	0.4286	0.387948	NA	0.383753	0.3077	0.402965	0.1667	0.376907		0.3824	0.398056	0.1562	0.373391	0.3846	0.356058	NA	0.388128	0.4375	0.398317	0.5161	0.42578
cg08516911	0.1875	0.298079	NA	0.156938	0.3333	0.227688	NA	0.197028	0.2083	0.158885	0.1154	0.294014		0.2121	0.248023	0	0.188023	0.1154	0.193285	NA	0.223588	0.3333	0.289415	0.0323	0.247313
cg08602008	0.1333	0.362821	NA	0.367604	0.3333	0.431969	NA	0.354162	0.2	0.35525	0.1111	0.445338		0.3125	0.347269	0.44	0.417369	0.1786	0.217619	NA	0.467387	0.1875	0.319101	0.375	0.352399
cg08884571	0.2941	0.309785	NA	0.219037	0.2222	0.579459	NA	0.429403	0.1818	0.376773	0.1667	0.283104		0.3226	0.471354	0.4231	0.294834	0.525	0.417027	NA	0.432503	0.4483	0.438285	0.4762	0.451851
cg08884611	0.4167	0.097043	NA	0.075609	1	0.102217	NA	0.103121	0.875	0.078581	0.7059	0.13531		0.28	0.186452	0.6538	0.096296	0.5294	0.144493	NA	0.18067	0.8333	0.158807	0.4	0.22228
cg08909802	0.1429	0.165731	NA	0.134701	0.1111	0.143637	NA	0.200091	0	0.214977	0.1875	0.141771		0.2	0.325724	0.1538	0.21877	0.08	0.175783	NA	0.272942	0.1667	0.333505	0.0667	0.299348
cg08933615	0.0556	0.197844	NA	0.107735	0	0.131555	NA	0.174916	0.0625	0.142861	0.4	0.31769		0.0667	0.157586	0.2203	0.295973	0.2059	0.237057	NA	0.224743	0.4054	0.318598	0.5161	0.253349
cg09338136	0.0526	0.252882	NA	0.258671	0.0909	0.256731	NA	0.28506	0.0909	0.24578	0.0909	0.245384		0.069	0.232784	0.0909	0.296241	0.1	0.286648	NA	0.262517	0.2759	0.353672	0.1	0.316405
cg09713684	0.6667	0.583681	NA	0.601683	0.7778	0.607034	NA	0.619073	0.8636	0.648814	0.8947	0.474187		0.5778	0.560978	0.725	0.553324	0.6098	0.572394	NA	0.535381	0.6774	0.575389	0.7143	0.625697
cg09735851	0.5625	0.468174	NA	0.452981	0.5	0.435691	NA	0.467728	0.4667	0.477238	0.5833	0.460289		0.4545	0.478667	0.4667	0.528785	0.5897	0.515835	NA	0.511497	0.5	0.498824	0.5366	0.481433
cg09828714	0.3077	0.427373	NA	0.462067	0.4286	0.387859	NA	0.363769	0.3571	0.39588	0.4	0.429162		0.4333	0.491228	0.6316	0.507489	0.5484	0.508564	NA	0.496493	0.6957	0.52265	0.4872	0.564593
cg09863368	0.2941	0.376036	NA	0.349013	0.5	0.204961	NA	0.261945	0.2727	0.176267	0.375	0.331168		0.4412	0.272463	0.3913	0.232794	0.4242	0.243274	NA	0.276238	0.5161	0.357923	0.2632	0.354209
cg09949775	0	0.054115	NA	0.046284	0	0.092013	NA	0.122658	0.0714	0.089271	0	0.116535		0.2857	0.095612	0.2	0.116433	0.1818	0.122742	NA	0.147967	0.1818	0.144134	0.1111	0.080792
cg10198270	0.0909	0.249488	NA	0.177263	0	0.214883	NA	0.212163	0.1071	0.208631	0.1053	0.252677		0.122	0.273349	0.1034	0.206938	0.1282	0.265013	NA	0.240411	0.2368	0.336533	0.1316	0.311126
cg10292376	0.2353	0.456175	NA	0.418206	0.5	0.427695	NA	0.455269	0.2778	0.426128	0.3947	0.452526		0.4643	0.439666	0.5	0.385323	0.4286	0.409485	NA	0.474866	0.4348	0.462223	0.52	0.40278
cg10424681	0.5556	0.445484	NA	0.460722	0.5714	0.596123	NA	0.519741	0.5333	0.536241	0.3684	0.50085		0.6154	0.613749	0.64	0.511098	0.65	0.507136	NA	0.61808	0.7037	0.581186	0.7037	0.552606
cg10495207	0.5	0.358064	NA	0.390596	0.25	0.308453	NA	0.305578	0.3846	0.348356	0.069	0.238786		0.3913	0.465019	0.475	0.449396	0.3902	0.473409	NA	0.456513	0.3103	0.506877	0.2963	0.444815
cg10527525	0	0.174358	NA	0.247787	0.1765	0.234029	NA	0.290863	0.4444	0.289866	0.08	0.126927		0.2941	0.33879	0.3333	0.334057	0.2093	0.286836	NA	0.301745	0.3571	0.383904	0.2	0.351675
cg11020001	0.5	0.532588	NA	0.653777	0.8	0.637951	NA	0.561962	0.6923	0.533698	0.6452	0.633264		0.35	0.488122	0.6667	0.541627	0.3488	0.562667	NA	0.51645	0.3636	0.610151	0.4516	0.534104
cg11084334	0.5	0.641091	NA	0.587644	0.4375	0.628804	NA	0.678476	0.6923	0.645523	0.5926	0.682873		0.5714	0.573526	0.5143	0.645026	0.6	0.646096	NA	0.660739	0.7692	0.656697	0.697	0.634642
cg11203616	0.2667	0.319758	NA	0.311564	0.2	0.320821	NA	0.388826	0.4286	0.38982	0.0909	0.402192		0.2286	0.415437	0.2727	0.425248	0.2812	0.362658	NA	0.426447	0.4722	0.542333	0.4	0.441438
cg11262850	0.5789	0.545757	NA	0.527279	1	0.607462	NA	0.565544	0.4286	0.544282	0.4118	0.475371		0.8519	0.702111	0.6522	0.645422	0.7879	0.605869	NA	0.713252	0.8824	0.640276	0.8696	0.667563
cg11731596	0.3846	0.368192	NA	0.323535	0.2143	0.381947	NA	0.401358	0.5	0.359128	0.1852	0.419124		0.3333	0.422295	0.3684	0.329744	0.2703	0.419496	NA	0.31917	0.3103	0.445049	0.3158	0.437397
cg11980800	0.1905	0.365075	NA	0.325829	0.4167	0.286125	NA	0.373169	0.125	0.337406	0.0952	0.20562		0.625	0.632006	0.3	0.546462	0.5306	0.581387	NA	0.687651	0.4595	0.564984	0.5676	0.629663
cg12136772	0.2381	0.351931	NA	0.361222	0.25	0.328779	NA	0.295151	0.4231	0.352358	0.3684	0.402128		0.3056	0.308152	0.3182	0.376717	0.4	0.3674	NA	0.400533	0.2609	0.444173	0.3824	0.348353
cg12385729	0.381	0.526867	NA	0.607047	0.6429	0.666391	NA	0.680216	0.6111	0.66925	0.6154	0.61955		0.5667	0.806482	0.7917	0.772087	0.7059	0.760227	NA	0.833804	0.6875	0.695103	0.8519	0.82817
cg12530503	0.2222	0.415865	NA	0.376932	0.1429	0.423285	NA	0.40752	0.1429	0.395706	0.5625	0.485816		0.4167	0.360086	0.2308	0.390586	0.3462	0.423471	NA	0.436734	0.35	0.450874	0.4375	0.420725
cg12572625	0.3043	0.287876	NA	0.216261	0.4167	0.264969	NA	0.273705	0.2381	0.232664	0.2857	0.324079		0.45	0.242931	0.4359	0.302252	0.3095	0.284031	NA	0.299626	0.6042	0.365696	0.2632	0.378201
cg13037201	0.0833	0.116016	NA	0.134833	0	0.114899	NA	0.090735	0.08	0.15472	0.0476	0.118831		0	0.102873	0.125	0.193787	0.102	0.103137	NA	0.155657	0.0645	0.215627	0.0208	0.096346
cg13184736	0.375	0.316053	NA	0.152043	0.3846	0.294989	NA	0.423416	0.4375	0.357641	0.6071	0.437153		0.5	0.41055	0.75	0.540892	0.6216	0.449636	NA	0.478427	0.5625	0.34027	0.6667	0.475327
cg13283952	0.4706	0.295904	NA	0.217079	0.6667	0.352406	NA	0.320388	0.4211	0.396069	0.4167	0.55197		0.5172	0.279966	0.5	0.290162	0.5	0.16699	NA	0.328311	0.6538	0.437774	0.35	0.301146
cg13297177	0	0.082573	NA	0.074352	0	0.077496	NA	0.09535	0.0385	0.108551	0.0833	0.1084		0.0667	0.134889	0	0.143008	0.125	0.132447	NA	0.214317	0	0.133214	0.037	0.11816
cg13381984	0.5	0.437849	NA	0.39137	0.2857	0.392134	NA	0.438659	0.5333	0.419419	0.1724	0.449187		0.4146	0.440992	0.2903	0.417268	0.5	0.419943	NA	0.444933	0.3056	0.486736	0.4865	0.493801
cg13412545	0.8235	0.64451	NA	0.674378	0.7273	0.71725	NA	0.711588	0.9375	0.646431	0.8333	0.668841		0.9091	0.775254	0.875	0.725061	0.8491	0.712769	NA	0.794242	0.9149	0.771588	0.9091	0.80223
cg13478340	0.5	0.379339	NA	0.342258	0.25	0.36621	NA	0.377676	0.4118	0.328107	0.2381	0.38499		0.5333	0.383269	0.0909	0.359036	0.2245	0.369073	NA	0.432237	0.3333	0.411519	0.4545	0.428987
cg13519035	0.069	0.07257	NA	0.066782	0.3	0.150335	NA	0.217268	0.1	0.167556	0.1818	0.217795		0.3125	0.200707	0.2222	0.216717	0.3448	0.283833	NA	0.296501	0.3103	0.411605	0.3478	0.230258
cg13648509	0.0952	0.217681	NA	0.232824	0	0.146765	NA	0.114897	0	0.137158	0.1	0.263776		0.125	0.174931	0.1379	0.224975	0.0732	0.175424	NA	0.273236	0.0385	0.229042	0.0968	0.274914
cg13842240	0.125	0.328333	NA	0.228137	0.375	0.295363	NA	0.277297	0.2941	0.291689	0.1875	0.339288		0.2121	0.269398	0.1795	0.311425	0.1591	0.269052	NA	0.323184	0.3548	0.320943	0.2286	0.33508
cg14178794	0.0909	0.308499	NA	0.27119	0.1111	0.299443	NA	0.308553	0.1429	0.256287	0.2222	0.300859		0.2051	0.292135	0.2174	0.326201	0.1714	0.292135	NA	0.337758	0.2917	0.328953	0.087	0.343733
cg14248091	0.0588	0.185071	NA	0.190658	0.1429	0.182166	NA	0.184909	0.1667	0.243368	0.04	0.225648		0.2273	0.226752	0.1429	0.250009	0.1304	0.200949	NA	0.263156	0.1852	0.336408	0.1667	0.307642
cg14453935	0.4348	0.484323	NA	0.491595	0.5	0.465129	NA	0.511062	0.5789	0.506045	0.4211	0.54814		0.7083	0.595614	0.6333	0.62622	0.5745	0.542844	NA	0.657073	0.907	0.583538	0.7188	0.538907
cg14603657	0.5	0.460252	NA	0.463236	0.4286	0.447839	NA	0.489716	0.9	0.498552	0.3158	0.391971		0.5714	0.478206	0.8077	0.598295	0.6486	0.508483	NA	0.598782	0.7429	0.642619	0.6818	0.518527
cg14611152	0.0769	0.190411	NA	0.223106	0	0.207072	NA	0.168752	0.1	0.148986	0.1579	0.270268		0.1818	0.273761	0.16	0.280759	0.1395	0.244174	NA	0.33148	0.0667	0.280901	0.2812	0.328493
cg14769786	0.0588	0.056026	NA	0.055903	0.2	0.145592	NA	0.05457	0.1429	0.124876	0	0.05922		0.4815	0.292671	0.4545	0.436966	0.4286	0.204483	NA	0.244708	0.5714	0.372613	0.375	0.2008
cg15027907	0.0769	0.165527	NA	0.113502	0	0.198616	NA	0.155552	0.25	0.149106	0	0.27236		0.2	0.150889	0.25	0.205375	0.125	0.086967	NA	0.20725	0.1579	0.166634	0.2	0.155145
cg15105359	0.1333	0.03436	NA	0.040798	0.1667	0.076837	NA	0.083047	0.3333	0.074838	0	0.089065		0.2083	0.09826	0.1818	0.087619	0.28	0.075899	NA	0.140458	0.2963	0.101756	0.2083	0.075893
cg15448366	0.2143	0.485735	NA	0.428625	0.4545	0.485202	NA	0.491812	0.3158	0.507021	0.3	0.44878		0.5385	0.481771	0.4062	0.520245	0.3864	0.49602	NA	0.527536	0.5938	0.553003	0.6	0.6019
cg15468180	0.0417	0.136235	NA	0.136614	0	0.142304	NA	0.130029	0	0.158101	0	0.193407		0.1111	0.148909	0.1154	0.170544	0.1111	0.153406	NA	0.17428	0.1	0.258963	0.1111	0.277487
cg15784332	0.2	0.163337	NA	0.051679	0	0.151581	NA	0.119309	0.0833	0.158923	0	0.162283		0.1364	0.15979	0.0556	0.193429	0.0333	0.183184	NA	0.212393	0.0435	0.174788	0.16	0.229877
cg16204509	0.2778	0.433353	NA	0.399955	0.5	0.437653	NA	0.427991	0.5	0.418267	0.2353	0.496757		0.5	0.473323	0.5294	0.487314	0.3939	0.455527	NA	0.497795	0.6875	0.460388	0.7059	0.546065
cg16300419	0	0.137521	NA	0.116892	0	0.062017	NA	0.159733	0.0526	0.086509	0	0.074377		0.1	0.153777	0	0.208609	0.25	0.174412	NA	0.144358	0.1053	0.276532	0.1429	0.182863
cg16655791	0	0.208589	NA	0.192757	0	0.211855	NA	0.231739	0	0.1749	0.0345	0.207628		0.08	0.247851	0.1304	0.244244	0.0294	0.19496	NA	0.204223	0.0556	0.278317	0.0909	0.325537
cg16667279	0.3571	0.256723	NA	0.16472	0.25	0.18007	NA	0.196293	0.0556	0.178146	0.0769	0.223547		0.0857	0.196677	0.1071	0.270706	0.0357	0.230602	NA	0.241946	0.1053	0.257133	0.0312	0.21549
cg16779839	0.0769	0.148652	NA	0.300801	0	0.083174	NA	0.128528	0.2941	0.19578	0.36	0.186315		0.2857	0.126068	0.2857	0.269061	0.3409	0.274651	NA	0.423538	0.4474	0.530481	0.4884	0.302846
cg16905506	0	0.13894	NA	0.101546	0.0769	0.128944	NA	0.140842	0	0.162123	0	0.090845		0	0.218217	0.1212	0.302598	0.2222	0.338585	NA	0.2477	0.1111	0.260172	0.0571	0.246686
cg16963144	0.1667	0.144074	NA	0.074877	0.2727	0.137706	NA	0.165117	0.15	0.169843	0	0.302098		0.0541	0.168671	0.36	0.118454	0.3	0.143714	NA	0.110245	0.1818	0.141235	0.16	0.156644
cg16988810	0.1053	0.23899	NA	0.238111	0.25	0.219407	NA	0.267321	0.1667	0.216231	0.0625	0.171328		0.2778	0.278558	0.0294	0.277885	0.2083	0.287908	NA	0.357348	0.125	0.374555	0.2083	0.348927
cg17222645	0.0385	0.036983	NA	0.038986	0.0909	0.035365	NA	0.068985	0.0909	0.044885	0	0.033945		0.4571	0.375989	0.1053	0.057038	0.1	0.06307	NA	0.039053	0.2	0.111309	0.2917	0.16273
cg17280346	0	0.122385	NA	0.189182	0.4444	0.230802	NA	0.313372	0.1765	0.185528	0.375	0.422895		0.2632	0.171173	0.125	0.206389	0.2653	0.203732	NA	0.240732	0.1944	0.356922	0.1538	0.119301
cg17434634	0.6364	0.214418	NA	0.204173	1	0.420179	NA	0.354336	0.7	0.41616	0.2857	0.232635		0.4	0.391911	0.6667	0.522301	0.4474	0.440035	NA	0.444731	0.4516	0.563687	0.5556	0.344841
cg17437939	0	0.139729	NA	0.077964	0.0909	0.117441	NA	0.121492	0.0455	0.150852	0.04	0.242376		0.0625	0.128668	0.186	0.118876	0.0444	0.101471	NA	0.148765	0.129	0.174133	0.0385	0.128875
cg17453778	0.2222	0.291118	NA	0.234587	0.3077	0.315884	NA	0.269378	0.15	0.294127	0.3	0.314799		0.3438	0.331215	0.5172	0.366263	0.2593	0.252955	NA	0.342031	0.6897	0.393787	0.375	0.360008
cg17542385	0.7895	0.873216	NA	0.861783	1	0.879762	NA	0.856709	1	0.8844	0.7273	0.701356		0.95	0.892241	0.9722	0.873589	0.8095	0.806168	NA	0.806544	0.931	0.858878	0.913	0.855039
cg17629906	0.2941	0.403285	NA	0.414564	0	0.402916	NA	0.460703	0.3529	0.448392	0.5294	0.423691		0.4483	0.485652	0.2593	0.490763	0.2857	0.468834	NA	0.433321	0.4211	0.47561	0.3	0.488033
cg17862113	0.2857	0.331796	NA	0.208636	0.0833	0.288087	NA	0.240732	0.0476	0.24231	0.12	0.326125		0.1944	0.283608	0.1071	0.243771	0.3793	0.262759	NA	0.249212	0.0938	0.317454	0.1739	0.297442
cg18044695	0.0909	0.110402	NA	0.130885	0	0.051145	NA	0.089273	0.0952	0.106806	0.0333	0.183667		0.0811	0.180587	0.0882	0.144034	0.1522	0.186884	NA	0.208593	0.0857	0.231599	0.0476	0.15848
cg18322321	0.4348	0.504278	NA	0.42966	0.5	0.402728	NA	0.458025	0.5714	0.458462	0.3846	0.428154		0.55	0.521581	0.64	0.580116	0.4474	0.526785	NA	0.516175	0.4706	0.464067	0.5116	0.551826
cg18335796	0.48	0.521495	NA	0.523172	0.3636	0.547607	NA	0.532617	0.5	0.535859	0.4	0.604121		0.5862	0.521386	0.4722	0.504474	0.5366	0.561223	NA	0.627736	0.7692	0.644073	0.4839	0.60561
cg19046826	0	0.047193	NA	0.061311	0.2	0.095224	NA	0.172091	0.1579	0.165883	0.0625	0.088761		0.0667	0.102114	0.1111	0.203052	0.1212	0.149396	NA	0.189405	0.0455	0.235673	0.0588	0.087723
cg19190699	0.2692	0.46072	NA	0.392536	0.6667	0.489787	NA	0.510137	0.5714	0.444762	0.3478	0.493609		0.4865	0.509171	0.625	0.555074	0.3784	0.467517	NA	0.558228	0.5357	0.505878	0.8085	0.539467
cg19251757	0.15	0.194473	NA	0.151984	0.5	0.262068	NA	0.394362	0.3214	0.232184	0.125	0.374213		0.3913	0.400444	0.2258	0.188813	0.3714	0.218897	NA	0.164258	0.3478	0.244999	0.3333	0.246075
cg19274009	0.5	0.669836	NA	0.755473	0.8571	0.690521	NA	0.684797	0.6316	0.675775	0.6	0.644834		0.3846	0.513206	0.3333	0.622592	0.5	0.598344	NA	0.693774	0.4615	0.60043	0.4	0.551915
cg19448837	0.4	0.314832	NA	0.287833	0.4615	0.35895	NA	0.367188	0.3529	0.323351	0.4167	0.430078		0.3846	0.346882	0.35	0.39883	0.52	0.367102	NA	0.311292	0.4444	0.384961	0.5862	0.395267
cg19619387	0	0.097715	NA	0.105556	0.1429	0.161004	NA	0.120481	0	0.12023	0.05	0.156602		0.2857	0.265108	0.1905	0.254811	0.3	0.174132	NA	0.206192	0.3636	0.285173	0	0.217503
cg19987022	0.1	0.150778	NA	0.196753	0.1429	0.172935	NA	0.213549	0.2	0.146125	0.0769	0.093862		0.1333	0.291812	0.1389	0.334682	0.1951	0.251963	NA	0.298773	0.1	0.314109	0.0833	0.355672
cg20230372	0	0.171093	NA	0.15335	0	0.152794	NA	0.151065	0.2	0.167315	0.1111	0.084603		0.3333	0.240287	0.2609	0.285939	0.12	0.187803	NA	0.330965	0.4211	0.269099	0.1579	0.263014
cg20488281	0.3	0.267995	NA	0.263719	0.0909	0.318231	NA	0.307586	0.4118	0.287322	0.1212	0.308429		0.2703	0.297907	0.125	0.316726	0.3333	0.275075	NA	0.313256	0.3182	0.354455	0.2222	0.369884
cg20500085	0.2286	0.42073	NA	0.341606	0.25	0.346828	NA	0.414773	0.3684	0.343022	0.4118	0.438773		0.3429	0.455614	0.4412	0.43808	0.5278	0.425176	NA	0.583572	0.5946	0.569097	0.3056	0.479813
cg20949342	0.6875	0.462035	NA	0.465583	0.5455	0.520082	NA	0.495359	0.3333	0.456982	0.5	0.500885		0.8056	0.61944	0.6774	0.592533	0.6275	0.482115	NA	0.540817	0.5	0.498409	0.7	0.521824
cg20974724	0.2857	0.149982	NA	0.127467	0	0.152497	NA	0.213666	0.1429	0.149947	0.0333	0.246948		0.0488	0.170795	0.0645	0.14392	0.06	0.147779	NA	0.171544	0.0714	0.240173	0.1081	0.232038
cg21179088	0.1852	0.273145	NA	0.20262	0.0667	0.227452	NA	0.254993	0.2143	0.241442	0.2	0.311484		0.0667	0.21789	0.1915	0.251971	0.1489	0.2157	NA	0.25833	0.1667	0.369926	0.2286	0.299816
cg21292008	0	0.156858	NA	0.126253	0	0.116316	NA	0.110259	0.0435	0.186531	0.25	0.204976		0.2778	0.355267	0.05	0.206769	0.087	0.387279	NA	0.150446	0.1111	0.208657	0.0556	0.299565
cg21346043	0.0526	0.168559	NA	0.168328	0	0.204837	NA	0.166959	0.0526	0.160769	0.0952	0.160536		0.1304	0.15019	0.1053	0.264994	0.1429	0.141642	NA	0.222928	0.1538	0.251716	0.1	0.209724
cg21385821	0.2632	0.130091	NA	0.080378	0.2	0.12942	NA	0.11144	0.4	0.156623	0.1481	0.198429		0.3226	0.215522	0.2045	0.089099	0.1333	0.112905	NA	0.190408	0.0909	0.173562	0.2105	0.149167
cg21392492	0	0.135496	NA	0.185152	0.1429	0.212078	NA	0.327323	0	0.15855	0.0769	0.185393		0.2593	0.298519	0.1071	0.3101	0.1333	0.347088	NA	0.358596	0.2593	0.365878	0.1034	0.324333
cg21488538	0.2	0.096648	NA	0.060222	0	0.144878	NA	0.126456	0.2727	0.185154	0.4118	0.250676		0.6333	0.443268	0.2083	0.123651	0.5417	0.15111	NA	0.107361	0.3478	0.104682	0.5405	0.321562
cg21632975	0.3333	0.4014	NA	0.315861	0	0.322827	NA	0.376736	0.2353	0.369776	0.5	0.370326		0.14	0.306188	0.1136	0.381976	0.3182	0.394392	NA	0.389308	0.2308	0.378251	0.129	0.378398
cg21897425	0.8125	0.711645	NA	0.604737	0.4706	0.757622	NA	0.705713	0.7826	0.70892	0.4444	0.75416		0.6129	0.656266	0.7647	0.76034	0.625	0.775487	NA	0.808499	0.9091	0.770435	0.7812	0.801371
cg22008851	0.1176	0.506341	NA	0.410669	0.3333	0.414899	NA	0.474718	0.2609	0.470691	0.1818	0.525086		0.1143	0.442212	0.1905	0.445741	0.2895	0.41237	NA	0.531236	0.4848	0.538014	0.2273	0.46173
cg22249529	0.7059	0.65885	NA	0.528777	0.7059	0.671725	NA	0.750814	0.6538	0.610638	0.9259	0.786872		0.9032	0.93026	0.88	0.764564	0.8205	0.719821	NA	0.912236	0.8889	0.942217	0.9211	0.739137
cg22258315	0.4375	0.446218	NA	0.535628	0.875	0.504751	NA	0.521034	0.8	0.521916	0.7222	0.570405		0.6667	0.52322	0.7083	0.559668	0.6333	0.513529	NA	0.559633	0.8182	0.560252	0.7742	0.560004
cg22719623	0.5294	0.496093	NA	0.462253	0.3333	0.473442	NA	0.491706	0.52	0.44844	0.3611	0.505776		0.4146	0.464412	0.4286	0.519845	0.52	0.491189	NA	0.511989	0.5405	0.579926	0.3953	0.489951
cg22830707	0.2308	0.36406	NA	0.298574	0.125	0.291017	NA	0.330611	0.08	0.296922	0.15	0.34961		0.4348	0.325699	0.2222	0.317626	0.25	0.32663	NA	0.299371	0.25	0.327308	0.2105	0.364445
cg22892110	0.3636	0.271797	NA	0.287164	0.4	0.311557	NA	0.285264	0.2857	0.243644	0.25	0.312852		0.2174	0.372875	0.2308	0.320549	0.2963	0.334606	NA	0.331285	0.2857	0.381033	0.3448	0.303856
cg22987448	0.7895	0.753979	NA	0.68454	0.9	0.951706	NA	0.800442	0.8667	0.920926	0.8889	0.855582		1	0.971621	0.9474	0.964283	0.9756	0.91797	NA	0.963549	0.9677	0.965148	0.973	0.96555
cg23037386	0.0526	0.187326	NA	0.143171	0	0.107728	NA	0.190731	0.05	0.161354	0.1304	0.217454		0.1163	0.197605	0.0714	0.194834	0.1304	0.21938	NA	0.269659	0.0833	0.245575	0.1136	0.201162
cg23077820	0.2353	0.495535	NA	0.385378	0.5385	0.435765	NA	0.43324	0.4091	0.416929	0.5	0.573616		0.4737	0.408449	0.5714	0.441589	0.3636	0.418552	NA	0.496966	0.6538	0.566075	0.3125	0.510226
cg23170439	0.037	0.207695	NA	0.182327	0.1538	0.185954	NA	0.183939	0.2273	0.435289	0.0455	0.232203		0.3256	0.360919	0.2188	0.371482	0.1132	0.304097	NA	0.384851	0.1667	0.378149	0.3191	0.400112
cg23220083	0	0.049096	NA	0.024775	0	0.040335	NA	0.058777	0	0.047855	0.0526	0.080057		0	0.036307	0.0556	0.030818	0.1176	0.036344	NA	0.041703	0	0.087977	0.0769	0.066781
cg23782616	0.0526	0.063293	NA	0.053629	0	0.077999	NA	0.151593	0.1111	0.074921	0.0556	0.054021		0.3333	0.147831	0.2857	0.216168	0.1364	0.054251	NA	0.115795	0.1667	0.080677	0.3077	0.159334
cg23934731	0.0833	0.498941	NA	0.629801	0.2	0.572698	NA	0.63983	0.2308	0.717237	0.8	0.731378		0.4103	0.625671	0.3	0.700112	0.2667	0.680413	NA	0.700744	0.6364	0.856443	0.375	0.874328
cg24094513	0.25	0.258473	NA	0.203882	0	0.245582	NA	0.225553	0.0476	0.212727	0.1579	0.321357		0.0833	0.288841	0.1515	0.244464	0.2174	0.256719	NA	0.275418	0.2609	0.291804	0.1515	0.301936
cg24177393	0.8148	0.820794	NA	0.793622	0.8462	0.749616	NA	0.807684	0.9286	0.813414	0.6875	0.832207		0.5714	0.66845	0.6098	0.676697	0.5417	0.581338	NA	0.67121	0.4583	0.615978	0.8	0.78888
cg24292761	0.08	0.353237	NA	0.197126	0.6667	0.304351	NA	0.28928	0.48	0.255252	0.1667	0.372849		0.4615	0.347714	0.3214	0.234695	0.24	0.247124	NA	0.31841	0.5357	0.422539	0.4722	0.34995
cg24410255	0.1304	0.52488	NA	0.320262	0.0909	0.416993	NA	0.402697	0.2381	0.370367	0.1	0.498545		0.2857	0.402222	0.3226	0.433834	0.22	0.362991	NA	0.43138	0.3793	0.504872	0.4118	0.475369
cg24702091	0.5	0.410538	NA	0.412769	0.5	0.397794	NA	0.457011	0.6316	0.425255	0.4706	0.451457		0.6111	0.476051	0.8214	0.499631	0.6	0.4693	NA	0.441803	0.6875	0.516894	0.625	0.479512
cg24717061	0.5	0.37459	NA	0.373903	0.125	0.379371	NA	0.377052	0.3	0.413686	0.1364	0.375564		0.3478	0.377244	0.2857	0.389544	0.3	0.405639	NA	0.435238	0.3462	0.400974	0.5429	0.483432
cg24789180	0.3333	0.328448	NA	0.239143	0.25	0.251128	NA	0.277057	0.1818	0.227994	0.1667	0.306014		0.2206	0.320834	0.2692	0.30243	0.1607	0.339674	NA	0.34007	0.1923	0.352658	0.375	0.385868
cg24866418	0.2727	0.471546	NA	0.310861	0	0.378302	NA	0.425729	0.3333	0.378543	0.2581	0.507503		0.1714	0.344782	0.2609	0.3625	0.3171	0.313696	NA	0.358412	0.2308	0.422671	0.4545	0.388144
cg24932585	0.3333	0.48823	NA	0.457033	0	0.462878	NA	0.452985	0.3182	0.508336	0.3571	0.527712		0.64	0.670431	0.5263	0.54629	0.4667	0.441546	NA	0.595953	0.6875	0.621772	0.7619	0.610228
cg25629409	0	0.299302	NA	0.256174	0.1429	0.287208	NA	0.351732	0.2381	0.314593	0.1579	0.217906		0.5	0.388455	0.5	0.382829	0.25	0.277849	NA	0.382503	0.2222	0.350486	0.2632	0.396487
cg25787956	0.8	0.641053	NA	0.630719	0.8571	0.627266	NA	0.638298	0.8235	0.584789	0.6111	0.598713		0.7576	0.678547	0.8621	0.680992	0.7755	0.622144	NA	0.796489	0.8462	0.620293	0.9615	0.62931
cg25862768	0.1667	0.242797	NA	0.201012	0.5	0.282419	NA	0.214765	0.2	0.226508	0.2143	0.211195		0.45	0.315427	0.1923	0.255861	0.3824	0.308822	NA	0.338422	0.1818	0.336666	0.5357	0.312095
cg25893992	0.1667	0.134743	NA	0.108184	0.1111	0.129552	NA	0.179625	0.2143	0.1402	0.0909	0.089302		0.0769	0.236154	0.1714	0.232343	0.3265	0.201722	NA	0.223736	0.3103	0.238322	0.283	0.236238
cg25936138	0.1429	0.317877	NA	0.243427	0.2	0.247221	NA	0.19247	0.3125	0.363557	0.2414	0.325825		0.4571	0.36888	0.2	0.261548	0.14	0.257977	NA	0.355464	0.3784	0.410126	0.2045	0.334371
cg25941299	0.76	0.642358	NA	0.589688	0.9231	0.689402	NA	0.618286	0.5333	0.611377	0.6774	0.640445		0.625	0.570466	0.6216	0.613436	0.7297	0.572589	NA	0.440792	0.5	0.492221	0.4884	0.494962
cg26014401	0.5263	0.473316	NA	0.406139	0.6667	0.523768	NA	0.493287	0.5	0.519014	0.4167	0.44787		0.7188	0.683591	0.6471	0.555938	0.6129	0.508613	NA	0.586616	0.6154	0.591077	0.5588	0.679979
cg26333618	0.7222	0.623632	NA	0.547808	0.4444	0.582643	NA	0.690169	0.7333	0.715745	0.9091	0.679236		0.6818	0.659012	0.7812	0.647685	0.7736	0.679924	NA	0.728533	0.7727	0.671918	0.8462	0.784512
cg26613361	0.6111	0.61764	NA	0.544163	0.5556	0.567585	NA	0.575746	0.6667	0.593716	0.5789	0.639895		0.6774	0.572633	0.7857	0.72405	0.4286	0.576409	NA	0.648134	0.6538	0.64654	0.8286	0.653053
cg26633107	0.1852	0.39128	NA	0.249065	0.2	0.337148	NA	0.377108	0.0556	0.377078	0.1905	0.424499		0.2059	0.365778	0.2	0.326378	0.2051	0.368214	NA	0.382138	0.1935	0.483544	0.2174	0.386929
cg26879813	0.0455	0.261006	NA	0.207384	0.0714	0.271757	NA	0.214527	0.2381	0.197583	0.125	0.260221		0.3103	0.235502	0.2083	0.251679	0.2	0.213001	NA	0.204683	0.6471	0.368802	0.375	0.315719
cg27036111	0.4615	0.401514	NA	0.324874	0.5	0.337314	NA	0.316846	0.1111	0.372452	0.4815	0.554344		0.4483	0.557916	0.1429	0.445951	0.2703	0.397787	NA	0.36159	0.2059	0.446784	0.2432	0.494419
cg27304042	0.2381	0.148388	NA	0.152106	0.2	0.194692	NA	0.146626	0	0.111539	0.0714	0.192358		0.0741	0.172915	0.069	0.203633	0.1667	0.162904	NA	0.220198	0.08	0.172573	0.25	0.237878
cg27493010	0.1852	0.210165	NA	0.181266	0	0.19826	NA	0.175804	0.1053	0.154774	0.1034	0.273926		0.1964	0.18894	0.0968	0.240813	0.1702	0.178882	NA	0.219275	0.1923	0.291799	0.1	0.194026
cg27572120	0	0.288513	NA	0.403832	0.3	0.442319	NA	0.20122	0.2632	0.35142	0.35	0.490155		0.4	0.475351	0.3846	0.384957	0.6	0.50023	NA	0.588005	0.4545	0.516005	0.4091	0.504173
Correlation(Pearson)	0.812859		NA		0.754613		NA		0.806309		0.811588			0.87904		0.845336		0.829357		NA		0.82091		0.843417
